# Supplementary material for: Dominance of Sulfur-Oxidizing Bacteria, Thiomicrorhabdus, in the Waters Affected by a Shallow-Sea Hydrothermal Plume
Source: Biology (Basel). 2025 Jan 1;14(1):28. doi: 10.3390/biology14010028 (PMC11763282; doi:10.3390/biology14010028)
Supplement: Supplementary file 1 [file biology-14-00028-s001.zip]

Archive with 3 entries (3 files):
- SuppTableS1_Ksd_Hydrography_Apr2019.pdf
- SuppTableS2_Ksd_16SSeqData.pdf
- SuppTableS3_Ksd_RNAseqSum.pdf
